# Supplementary material for: The acceptability of photovoice as a method for incorporating resilience-enhancing factors into pediatric pain research
Source: PLoS One. 2022 Sep 2;17(9):e0272504. doi: 10.1371/journal.pone.0272504 (PMC9439202; doi:10.1371/journal.pone.0272504)
Supplement: S1 File — (XLSX) [file pone.0272504.s001.xlsx]

## Sheet: Sheet1
ID#	Attended first meeting	Attended second meeting	submitted photos
1	Y	Y	Y
2	Y	Y	Y
3	Y	Y	Y
4	Y	Y	Y
5	Y	Y	Y
6	Y	Y	Y
7	Y	Y	Y
8	Y	Y	Y
9	Y	Y	Y
10	Y	Y	Y
11	Y	Y	Y
12	Y	Y	Y
13	Y	Y	Y
14	Y	Y	Y
15	Y	Y	Y
16	Y	Y	Y
